# Supplementary material for: Complicated infective endocarditis of the bioprosthetic mitral valve following the transcatheter mitral valve-in-valve procedure: a case report and literature review
Source: Eur Heart J Case Rep. 2025 Jan 21;9(1):ytaf013. doi: 10.1093/ehjcr/ytaf013 (PMC11770396; doi:10.1093/ehjcr/ytaf013)
Supplement: ytaf013_Supplementary_Data [file ytaf013_supplementary_data.zip]

Archive with 6 entries (6 files):
- Video 1.avi
- Video 2.avi
- Video 3.avi
- Video 4.avi
- Video 5.avi
- Video 6.avi
